# Supplementary material for: Relative validity of a non-quantitative 33-item dietary screener with a semi-quantitative food frequency questionnaire among young adults
Source: J Nutr Sci. 2023 Jul 6;12:e72. doi: 10.1017/jns.2023.57 (PMC10345784; doi:10.1017/jns.2023.57)
Supplement: Supplementary file 1 [file jnssup.zip]

Archive with 4 entries (4 files):
- S2048679023000575sup001.pdf
- S2048679023000575sup002.docx
- S2048679023000575sup003.pdf
- S2048679023000575sup004.pdf
